# Supplementary material for: Diagnostics in Patients Suspect for Breast Cancer in The Netherlands
Source: Curr Oncol. 2021 Nov 29;28(6):4998–5008. doi: 10.3390/curroncol28060419 (PMC8700505; doi:10.3390/curroncol28060419)
Supplement: Supplementary file 1 [file curroncol-28-00419-s001.zip]

Archive with 1 entries (1 files):
- curroncol-1450244-supplementary.pdf
